# Supplementary material for: Evolution of Computerized Provider Order Entry Documentation at a Leading Tertiary Care Referral Center in Riyadh
Source: Healthcare (Basel). 2026 Jan 10;14(2):179. doi: 10.3390/healthcare14020179 (PMC12841437; doi:10.3390/healthcare14020179)
Supplement: Supplementary file 1 [file healthcare-14-00179-s001.zip]

Archive with 1 entries (1 files):
- healthcare-3978244-supplementary.pdf
